# Supplementary material for: NPF-Driven Gart Expression Fuels Gut Absorption and Modulates Feeding via a Negative Feedback Loop
Source: Insects. 2026 May 21;17(5):528. doi: 10.3390/insects17050528 (PMC13207844; doi:10.3390/insects17050528)
Supplement: Supplementary file 1 [file insects-17-00528-s001.zip]

Archive with 1 entries (1 files):
- insects-4302482-supplementary.pdf
